# Supplementary material for: Coronoid process sclerosis as a reproducible and highly heritable risk predictor of medial coronoid disease in labrador retrievers
Source: Front Vet Sci. 2026 Feb 9;13:1761592. doi: 10.3389/fvets.2026.1761592 (PMC12926164; doi:10.3389/fvets.2026.1761592)
Supplement: Supplementary file 1 [file Data_Sheet_1.csv]

Dog	Sex	Mother	Father	Population	ED	Ell_AL	Ell_AR	Ell_UPAL	Ell_UPAR	Ell_MCDL	Ell_MCDR	Ell_OCDL	Ell_OCDR
374	NA	426	447	NL	0	0	0	0	0	0	0	0	0
42	M	9	11	BE	0	0	0	0	0	0	0	0	0
43	M	9	11	BE	0	0	0	0	0	0	0	0	0
29	M	411	428	BE	0	0	0	0	0	0	0	0	0
30	F	411	428	BE	0	0	0	0	0	0	0	0	0
44	M	9	11	BE	0	0	0	0	0	0	0	0	0
35	M	412	2	BE	0	0	0	0	0	0	0	0	0
36	M	412	2	BE	0	0	0	0	0	0	0	0	0
37	F	412	2	BE	0	0	0	0	0	0	0	0	0
375	NA	426	447	NL	1	0	0	0	0	1	0	0	0
31	M	411	428	BE	1	0	0	0	0	0	1	3	3
38	M	412	2	BE	0	0	0	0	0	0	0	0	0
32	M	411	428	BE	0	0	0	0	0	0	0	0	0
39	F	412	2	BE	0	0	0	0	0	0	0	0	0
45	F	9	11	BE	0	0	0	0	0	0	0	0	0
376	NA	426	447	NL	0	0	0	0	0	0	0	0	0
46	M	9	11	BE	0	0	0	0	0	0	0	0	0
47	M	9	11	BE	0	0	0	0	0	0	0	0	0
40	F	412	2	BE	0	0	0	0	0	0	0	0	0
33	M	411	428	BE	0	0	0	0	0	0	0	0	0
48	M	9	11	BE	0	0	0	0	0	0	0	0	0
49	M	9	11	BE	0	0	0	0	0	0	0	0	0
41	M	412	2	BE	0	0	0	0	0	0	0	0	0
34	F	411	428	BE	1	0	0	0	0	1	0	0	0
395	NA	328	449	NL	0	0	0	0	0	0	0	0	0
396	NA	328	449	NL	0	0	0	0	0	0	0	0	0
50	M	3	6	BE	0	0	0	0	0	0	0	0	0
377	NA	426	447	NL	0	0	0	0	0	0	0	0	0
397	NA	328	449	NL	0	0	0	0	0	0	0	0	0
51	M	3	6	BE	0	0	0	0	0	0	0	0	0
398	NA	328	449	NL	0	0	0	0	0	0	0	0	0
379	NA	415	448	NL	0	0	0	0	0	0	0	0	0
52	F	3	6	BE	0	0	0	0	0	0	0	0	0
53	F	3	6	BE	0	0	0	0	0	0	0	0	0
399	NA	328	449	NL	0	0	0	0	0	0	0	0	0
400	NA	328	449	NL	0	0	0	0	0	0	0	0	0
54	M	3	6	BE	0	0	0	0	0	0	0	0	0
64	M	412	10	BE	0	0	0	0	0	0	0	0	0
55	F	15	12	BE	0	0	0	0	0	0	0	0	0
335	NA	328	442	NL	0	0	0	0	0	0	0	0	0
56	F	15	12	BE	0	0	0	0	0	0	0	0	0
57	F	15	12	BE	0	0	0	0	0	0	0	0	0
65	M	412	10	BE	0	0	0	0	0	0	0	0	0
336	NA	328	442	NL	0	0	0	0	0	0	0	0	0
295	NA	416	318	NL	0	0	0	0	0	0	0	0	0
327	NA	420	437	NL	0	0	0	0	0	0	0	0	0
58	F	15	12	BE	0	0	0	0	0	0	0	0	0
66	F	412	10	BE	0	0	0	0	0	0	0	0	0
67	M	412	10	BE	0	0	0	0	0	0	0	0	0
59	F	15	12	BE	0	0	0	0	0	0	0	0	0
406	NA	328	442	NL	0	0	0	0	0	0	0	0	0
68	F	412	10	BE	0	0	0	0	0	0	0	0	0
325	NA	420	437	NL	0	0	0	0	0	0	0	0	0
69	F	412	10	BE	0	0	0	0	0	0	0	0	0
60	M	15	12	BE	0	0	0	0	0	0	0	0	0
70	M	412	10	BE	0	0	0	0	0	0	0	0	0
297	NA	416	318	NL	0	0	0	0	0	0	0	0	0
298	NA	416	318	NL	0	0	0	0	0	0	0	0	0
337	NA	328	442	NL	0	0	0	0	0	0	0	0	0
338	NA	328	442	NL	0	0	0	0	0	0	0	0	0
339	NA	328	442	NL	0	0	0	0	0	0	0	0	0
71	M	412	10	BE	0	0	0	0	0	0	0	0	0
324	NA	420	437	NL	0	0	0	0	0	0	0	0	0
61	F	15	12	BE	0	0	0	0	0	0	0	0	0
62	M	15	12	BE	0	0	0	0	0	0	0	0	0
340	NA	328	442	NL	0	0	0	0	0	0	0	0	0
296	NA	416	318	NL	0	0	0	0	0	0	0	0	0
405	NA	427	451	NL	0	0	0	0	0	0	0	0	0
341	NA	328	442	NL	0	0	0	0	0	0	0	0	0
72	M	412	10	BE	1	0	0	0	0	1	1	0	0
326	NA	420	437	NL	0	0	0	0	0	0	0	0	0
63	F	15	12	BE	0	0	0	0	0	0	0	0	0
77	M	3	25	BE	1	0	1	0	0	0	1	0	0
78	F	3	25	BE	0	0	0	0	0	0	0	0	0
79	F	3	25	BE	0	0	0	0	0	0	0	0	0
84	M	15	429	BE	0	0	0	0	0	0	0	0	0
80	M	3	25	BE	0	0	0	0	0	0	0	0	0
73	M	9	13	BE	0	0	0	0	0	0	0	0	0
81	F	3	25	BE	0	0	0	0	0	0	0	0	0
74	F	9	13	BE	0	0	0	0	0	0	0	0	0
342	NA	328	442	NL	0	0	0	0	0	0	0	0	0
75	F	9	13	BE	0	0	0	0	0	0	0	0	0
82	F	3	25	BE	0	0	0	0	0	0	0	0	0
83	M	3	25	BE	1	0	0	0	0	1	0	0	0
401	NA	420	450	NL	0	0	0	0	0	0	0	0	0
402	NA	420	450	NL	0	0	0	0	0	0	0	0	0
85	F	15	429	BE	0	0	0	0	0	0	0	0	0
76	F	9	13	BE	0	0	0	0	0	0	0	0	0
274	NA	404	434	NL	0	0	0	0	0	0	0	0	0
86	M	9	16	BE	0	0	0	0	0	0	0	0	0
269	NA	404	434	NL	0	0	0	0	0	0	0	0	0
87	M	9	16	BE	0	0	0	0	0	0	0	0	0
88	F	9	16	BE	0	0	0	0	0	0	0	0	0
273	NA	404	434	NL	1	0	0	0	0	1	0	0	0
89	M	9	16	BE	0	0	0	0	0	0	0	0	0
93	M	45	17	BE	1	0	0	0	0	0	1	0	0
272	NA	404	434	NL	1	1	1	0	0	1	1	0	0
94	M	45	17	BE	0	0	0	0	0	0	0	0	0
270	NA	404	434	NL	0	0	0	0	0	0	0	0	0
95	M	45	17	BE	1	1	1	0	0	0	0	0	0
96	F	45	17	BE	0	0	0	0	0	0	0	0	0
97	F	45	17	BE	0	0	0	0	0	0	0	0	0
90	M	9	16	BE	0	0	0	0	0	0	0	0	0
271	NA	404	434	NL	0	0	0	0	0	0	0	0	0
91	F	9	16	BE	0	0	0	0	0	0	0	0	0
92	F	9	16	BE	0	0	0	0	0	0	0	0	0
98	M	3	21	BE	0	0	0	0	0	0	0	0	0
106	M	15	2	BE	0	0	0	0	0	0	0	0	0
107	F	15	2	BE	0	0	0	0	0	0	0	0	0
380	NA	415	448	NL	0	0	0	0	0	0	0	0	0
381	NA	415	448	NL	0	0	0	0	0	0	0	0	0
99	F	3	21	BE	0	0	0	0	0	0	0	0	0
12	M	NA	NA	BE	0	0	0	0	0	0	0	0	0
108	M	15	2	BE	0	0	0	0	0	0	0	0	0
109	F	15	2	BE	0	0	0	0	0	0	0	0	0
329	NA	422	439	NL	0	0	0	0	0	0	0	0	0
330	NA	422	439	NL	0	0	0	0	0	0	0	0	0
382	NA	415	448	NL	0	0	0	0	0	0	0	0	0
383	NA	415	448	NL	0	0	0	0	0	0	0	0	0
1	M	NA	NA	BE	0	0	0	0	0	0	0	0	0
110	F	15	2	BE	0	0	0	0	0	0	0	0	0
100	F	3	21	BE	0	0	0	0	0	0	0	0	0
111	F	15	2	BE	0	0	0	0	0	0	0	0	0
101	F	3	21	BE	0	0	0	0	0	0	0	0	0
384	NA	415	448	NL	0	0	0	0	0	0	0	0	0
102	M	3	21	BE	0	0	0	0	0	0	0	0	0
385	NA	415	448	NL	0	0	0	0	0	0	0	0	0
103	M	3	21	BE	0	0	0	0	0	0	0	0	0
386	NA	415	448	NL	0	0	0	0	0	0	0	0	0
112	F	15	2	BE	0	0	0	0	0	0	0	0	0
331	NA	422	439	NL	0	0	0	0	0	0	0	0	0
104	M	3	21	BE	0	0	0	0	0	0	0	0	0
113	F	15	2	BE	0	0	0	0	0	0	0	0	0
105	M	3	21	BE	1	0	0	0	0	1	0	0	0
133	M	15	44	BE	0	0	0	0	0	0	0	0	0
140	F	3	11	BE	0	0	0	0	0	0	0	0	0
141	M	3	11	BE	0	0	0	0	0	0	0	0	0
134	M	15	44	BE	0	0	0	0	0	0	0	0	0
285	NA	321	89	NL	0	0	0	0	0	0	0	0	0
135	M	15	44	BE	0	0	0	0	0	0	0	0	0
350	NA	404	445	NL	0	0	0	0	0	0	0	0	0
118	F	45	430	BE	0	0	0	0	0	0	0	0	0
119	F	45	430	BE	0	0	0	0	0	0	0	0	0
126	F	63	20	BE	1	0	0	0	0	0	1	0	1
120	F	45	430	BE	0	0	0	0	0	0	0	0	0
142	M	3	11	BE	0	0	0	0	0	0	0	0	0
283	NA	321	89	NL	1	1	1	0	0	1	0	0	0
4	M	NA	NA	BE	0	0	0	0	0	0	0	0	0
281	NA	321	89	NL	0	0	0	0	0	0	0	0	0
127	M	63	20	BE	1	0	0	0	0	0	1	0	0
280	NA	321	89	NL	0	0	0	0	0	0	0	0	0
114	F	9	62	BE	0	0	0	0	0	0	0	0	0
115	F	9	62	BE	0	0	0	0	0	0	0	0	0
116	M	9	62	BE	0	0	0	0	0	0	0	0	0
121	F	45	430	BE	0	0	0	0	0	0	0	0	0
128	F	63	20	BE	0	0	0	0	0	0	0	0	0
122	M	45	430	BE	0	0	0	0	0	0	0	0	0
129	M	63	20	BE	0	0	0	0	0	0	0	0	0
284	NA	321	89	NL	0	0	0	0	0	0	0	0	0
136	M	15	44	BE	0	0	0	0	0	0	0	0	0
130	F	63	20	BE	0	0	0	0	0	0	0	0	0
131	M	63	20	BE	0	0	0	0	0	0	0	0	0
137	M	15	44	BE	0	0	0	0	0	0	0	0	0
123	F	45	430	BE	0	0	0	0	0	0	0	0	0
124	M	45	430	BE	0	0	0	0	0	0	0	0	0
282	NA	321	89	NL	0	0	0	0	0	0	0	0	0
125	M	45	430	BE	0	0	0	0	0	0	0	0	0
143	M	3	11	BE	0	0	0	0	0	0	0	0	0
117	F	9	62	BE	0	0	0	0	0	0	0	0	0
138	F	15	44	BE	0	0	0	0	0	0	0	0	0
144	M	3	11	BE	0	0	0	0	0	0	0	0	0
145	M	3	11	BE	0	0	0	0	0	0	0	0	0
132	M	63	20	BE	0	0	0	0	0	0	0	0	0
146	F	3	11	BE	1	0	0	0	0	1	0	0	0
27	M	NA	NA	BE	0	0	0	0	0	0	0	0	0
139	M	15	44	BE	0	0	0	0	0	0	0	0	0
147	M	3	11	BE	0	0	0	0	0	0	0	0	0
279	NA	414	435	NL	0	0	0	0	0	0	0	0	0
252	NA	413	433	NL	0	0	0	0	0	0	0	0	0
318	NA	419	436	NL	0	0	0	0	0	0	0	0	0
277	NA	414	435	NL	0	0	0	0	0	0	0	0	0
250	NA	413	433	NL	0	0	0	0	0	0	0	0	0
278	NA	414	435	NL	0	0	0	0	0	0	0	0	0
275	NA	414	435	NL	0	0	0	0	0	0	0	0	0
7	F	NA	NA	BE	0	0	0	0	0	0	0	0	0
251	NA	413	433	NL	1	0	0	0	0	1	1	0	0
276	NA	414	435	NL	1	1	1	0	0	1	1	0	0
156	F	58	17	BE	1	0	0	0	0	1	0	0	0
148	M	45	23	BE	0	0	0	0	0	0	0	0	0
161	M	75	28	BE	0	0	0	0	0	0	0	0	0
157	F	58	17	BE	0	0	0	0	0	0	0	0	0
150	M	63	407	BE	0	0	0	0	0	0	0	0	0
151	F	63	407	BE	0	0	0	0	0	0	0	0	0
158	F	58	17	BE	0	0	0	0	0	0	0	0	0
159	M	58	17	BE	0	0	0	0	0	0	0	0	0
149	F	45	23	BE	0	0	0	0	0	0	0	0	0
152	F	63	407	BE	0	0	0	0	0	0	0	0	0
162	M	75	28	BE	0	0	0	0	0	0	0	0	0
160	F	58	17	BE	0	0	0	0	0	0	0	0	0
153	F	63	407	BE	0	0	0	0	0	0	0	0	0
163	F	75	28	BE	0	0	0	0	0	0	0	0	0
164	F	75	28	BE	0	0	0	0	0	0	0	0	0
154	F	63	407	BE	0	0	0	0	0	0	0	0	0
155	F	63	407	BE	0	0	0	0	0	0	0	0	0
3	F	NA	NA	BE	0	0	0	0	0	0	0	0	0
173	F	63	326	BE	1	0	0	0	0	0	1	0	0
185	M	58	18	BE	0	0	0	0	0	0	0	0	0
186	M	58	18	BE	0	0	0	0	0	0	0	0	0
174	M	63	326	BE	0	0	0	0	0	0	0	0	0
175	F	63	326	BE	0	0	0	0	0	0	0	0	0
309	NA	417	317	NL	0	0	0	0	0	0	0	0	0
179	F	101	116	BE	0	0	0	0	0	0	0	0	0
314	NA	417	317	NL	0	0	0	0	0	0	0	0	0
165	F	100	19	BE	0	0	0	0	0	0	0	0	0
166	F	100	19	BE	0	0	0	0	0	0	0	0	0
308	NA	417	317	NL	0	0	0	0	0	0	0	0	0
167	M	100	19	BE	0	0	0	0	0	0	0	0	0
310	NA	417	317	NL	0	0	0	0	0	0	0	0	0
180	M	101	116	BE	0	0	0	0	0	0	0	0	0
312	NA	417	317	NL	0	0	0	0	0	0	0	0	0
181	F	101	116	BE	0	0	0	0	0	0	0	0	0
182	F	101	116	BE	0	0	0	0	0	0	0	0	0
168	M	100	19	BE	0	0	0	0	0	0	0	0	0
187	M	58	18	BE	0	0	0	0	0	0	0	0	0
188	M	58	18	BE	0	0	0	0	0	0	0	0	0
176	M	63	326	BE	0	0	0	0	0	0	0	0	0
189	M	58	18	BE	0	0	0	0	0	0	0	0	0
190	F	58	18	BE	0	0	0	0	0	0	0	0	0
311	NA	417	317	NL	0	0	0	0	0	0	0	0	0
177	F	63	326	BE	1	0	0	0	0	0	0	1	1
183	F	101	116	BE	0	0	0	0	0	0	0	0	0
169	F	100	19	BE	0	0	0	0	0	0	0	0	0
184	F	101	116	BE	0	0	0	0	0	0	0	0	0
170	M	100	19	BE	0	0	0	0	0	0	0	0	0
313	NA	417	317	NL	0	0	0	0	0	0	0	0	0
171	F	100	19	BE	0	0	0	0	0	0	0	0	0
6	M	NA	NA	BE	0	0	0	0	0	0	0	0	0
172	M	100	19	BE	0	0	0	0	0	0	0	0	0
178	F	63	326	BE	0	0	0	0	0	0	0	0	0
307	NA	417	317	NL	0	0	0	0	0	0	0	0	0
200	M	45	150	BE	0	0	0	0	0	0	0	0	0
201	M	45	150	BE	0	0	0	0	0	0	0	0	0
194	F	75	317	BE	0	0	0	0	0	0	0	0	0
202	F	45	150	BE	0	0	0	0	0	0	0	0	0
207	F	114	1	BE	0	0	0	0	0	0	0	0	0
404	NA	424	441	NL	0	0	0	0	0	0	0	0	0
316	NA	419	436	NL	0	0	0	0	0	0	0	0	0
191	F	111	431	BE	0	0	0	0	0	0	0	0	0
403	NA	423	440	NL	0	0	0	0	0	0	0	0	0
333	NA	424	441	NL	0	0	0	0	0	0	0	0	0
208	M	114	1	BE	0	0	0	0	0	0	0	0	0
203	M	45	150	BE	0	0	0	0	0	0	0	0	0
195	M	75	317	BE	0	0	0	0	0	0	0	0	0
322	NA	419	436	NL	0	0	0	0	0	0	0	0	0
192	M	111	431	BE	0	0	0	0	0	0	0	0	0
319	NA	419	436	NL	0	0	0	0	0	0	0	0	0
209	M	114	1	BE	1	0	0	0	0	0	1	0	0
210	M	114	1	BE	1	0	0	0	0	0	1	0	0
332	NA	423	440	NL	1	0	0	0	0	1	0	0	0
196	F	75	317	BE	0	0	0	0	0	0	0	0	0
197	M	75	317	BE	0	0	0	0	0	0	0	0	0
320	NA	419	436	NL	0	0	0	0	0	0	0	0	0
323	NA	419	436	NL	0	0	0	0	0	0	0	0	0
315	NA	419	436	NL	0	0	0	0	0	0	0	0	0
193	M	111	431	BE	0	0	0	0	0	0	0	0	0
211	M	114	1	BE	1	1	0	0	0	0	1	0	0
321	NA	419	436	NL	0	0	0	0	0	0	0	0	0
317	NA	419	436	NL	0	0	0	0	0	0	0	0	0
198	M	75	317	BE	0	0	0	0	0	0	0	0	0
199	M	75	317	BE	0	0	0	0	0	0	0	0	0
212	M	114	1	BE	0	0	0	0	0	0	0	0	0
204	F	45	150	BE	0	0	0	0	0	0	0	0	0
213	F	114	1	BE	0	0	0	0	0	0	0	0	0
205	M	45	150	BE	0	0	0	0	0	0	0	0	0
206	F	45	150	BE	0	0	0	0	0	0	0	0	0
214	M	114	1	BE	1	0	0	0	0	1	0	0	0
215	F	114	1	BE	1	1	1	0	0	1	0	0	0
224	M	123	84	BE	0	0	0	0	0	0	0	0	0
240	M	7	161	BE	0	0	0	0	0	0	0	0	0
241	M	7	161	BE	0	0	0	0	0	0	0	0	0
253	NA	321	406	NL	0	0	0	0	0	0	0	0	0
242	M	7	161	BE	0	0	0	0	0	0	0	0	0
235	F	58	141	BE	0	0	0	0	0	0	0	0	0
236	F	58	141	BE	0	0	0	0	0	0	0	0	0
228	M	63	22	BE	0	0	0	0	0	0	0	0	0
243	M	7	161	BE	0	0	0	0	0	0	0	0	0
229	F	63	22	BE	0	0	0	0	0	0	0	0	0
216	M	100	318	BE	0	0	0	0	0	0	0	0	0
248	F	97	432	BE	0	0	0	0	0	0	0	0	0
249	F	97	432	BE	0	0	0	0	0	0	0	0	0
230	F	63	22	BE	0	0	0	0	0	0	0	0	0
237	F	58	141	BE	0	0	0	0	0	0	0	0	0
244	F	7	161	BE	1	0	0	0	0	1	0	0	0
217	M	100	318	BE	0	0	0	0	0	0	0	0	0
218	M	100	318	BE	0	0	0	0	0	0	0	0	0
254	NA	321	406	NL	0	0	0	0	0	0	0	0	0
231	M	63	22	BE	0	0	0	0	0	0	0	0	0
232	M	63	22	BE	0	0	0	0	0	0	0	0	0
256	NA	321	406	NL	1	0	1	0	0	0	1	0	0
255	NA	321	406	NL	0	0	0	0	0	0	0	0	0
219	M	100	318	BE	0	0	0	0	0	0	0	0	0
245	M	7	161	BE	1	1	0	0	0	1	0	0	0
246	F	7	161	BE	0	0	0	0	0	0	0	0	0
225	M	123	84	BE	0	0	0	0	0	0	0	0	0
220	F	100	318	BE	0	0	0	0	0	0	0	0	0
247	F	7	161	BE	0	0	0	0	0	0	0	0	0
221	M	100	318	BE	0	0	0	0	0	0	0	0	0
222	F	100	318	BE	0	0	0	0	0	0	0	0	0
226	F	123	84	BE	0	0	0	0	0	0	0	0	0
238	M	58	141	BE	0	0	0	0	0	0	0	0	0
239	F	58	141	BE	0	0	0	0	0	0	0	0	0
234	M	111	14	BE	0	0	0	0	0	0	0	0	0
233	M	63	22	BE	0	0	0	0	0	0	0	0	0
223	F	100	318	BE	0	0	0	0	0	0	0	0	0
227	M	123	84	BE	1	0	0	0	0	1	1	0	0
258	NA	404	434	NL	1	1	1	0	0	0	0	0	0
11	M	NA	NA	BE	0	0	0	0	0	0	0	0	0
2	M	NA	NA	BE	0	0	0	0	0	0	0	0	0
10	M	NA	NA	BE	0	0	0	0	0	0	0	0	0
259	NA	404	434	NL	0	0	0	0	0	0	0	0	0
17	M	NA	NA	BE	0	0	0	0	0	0	0	0	0
260	NA	404	434	NL	0	0	0	0	0	0	0	0	0
261	NA	404	434	NL	0	0	0	0	0	0	0	0	0
257	NA	404	434	NL	0	0	0	0	0	0	0	0	0
407	NA	425	443	NL	0	0	0	0	0	0	0	0	0
9	F	NA	NA	BE	0	0	0	0	0	0	0	0	0
388	NA	330	336	NL	0	0	0	0	0	0	0	0	0
16	M	NA	NA	BE	0	0	0	0	0	0	0	0	0
389	NA	330	336	NL	0	0	0	0	0	0	0	0	0
25	M	NA	NA	BE	0	0	0	0	0	0	0	0	0
390	NA	330	336	NL	0	0	0	0	0	0	0	0	0
391	NA	330	336	NL	0	0	0	0	0	0	0	0	0
392	NA	330	336	NL	0	0	0	0	0	0	0	0	0
393	NA	330	336	NL	0	0	0	0	0	0	0	0	0
15	F	NA	NA	BE	0	0	0	0	0	0	0	0	0
394	NA	330	336	NL	0	0	0	0	0	0	0	0	0
14	M	NA	NA	BE	0	0	0	0	0	0	0	0	0
13	M	NA	NA	BE	0	0	0	0	0	0	0	0	0
21	M	NA	NA	BE	0	0	0	0	0	0	0	0	0
344	NA	330	444	NL	0	0	0	0	0	0	0	0	0
20	M	NA	NA	BE	0	0	0	0	0	0	0	0	0
345	NA	330	444	NL	0	0	0	0	0	0	0	0	0
346	NA	330	444	NL	1	0	0	0	0	1	0	0	0
347	NA	330	444	NL	0	0	0	0	0	0	0	0	0
348	NA	330	444	NL	0	0	0	0	0	0	0	0	0
349	NA	330	444	NL	0	0	0	0	0	0	0	0	0
351	NA	404	445	NL	1	0	0	0	0	1	0	0	0
378	NA	420	437	NL	0	0	0	0	0	0	0	0	0
352	NA	404	445	NL	0	0	0	0	0	0	0	0	0
18	M	NA	NA	BE	0	0	0	0	0	0	0	0	0
353	NA	404	445	NL	0	0	0	0	0	0	0	0	0
264	NA	403	434	NL	1	0	1	0	0	0	1	0	0
19	M	NA	NA	BE	0	0	0	0	0	0	0	0	0
266	NA	403	434	NL	0	0	0	0	0	0	0	0	0
28	M	NA	NA	BE	0	0	0	0	0	0	0	0	0
265	NA	403	434	NL	0	0	0	0	0	0	0	0	0
267	NA	403	434	NL	0	0	0	0	0	0	0	0	0
354	NA	404	445	NL	0	0	0	0	0	0	0	0	0
355	NA	404	445	NL	1	0	0	0	0	1	0	0	0
268	NA	403	434	NL	1	1	0	0	0	1	0	0	0
263	NA	403	434	NL	0	0	0	0	0	0	0	0	0
356	NA	404	445	NL	0	0	0	0	0	0	0	0	0
357	NA	404	445	NL	0	0	0	0	0	0	0	0	0
262	NA	403	434	NL	1	0	1	0	0	0	1	0	0
24	M	NA	NA	BE	0	0	0	0	0	0	0	0	0
343	NA	425	443	NL	0	0	0	0	0	0	0	0	0
23	M	NA	NA	BE	0	0	0	0	0	0	0	0	0
22	M	NA	NA	BE	0	0	0	0	0	0	0	0	0
387	NA	415	448	NL	0	0	0	0	0	0	0	0	0
358	NA	328	437	NL	1	0	0	0	0	1	0	0	0
359	NA	328	437	NL	0	0	0	0	0	0	0	0	0
334	NA	424	441	NL	0	0	0	0	0	0	0	0	0
360	NA	328	437	NL	0	0	0	0	0	0	0	0	0
361	NA	328	437	NL	0	0	0	0	0	0	0	0	0
362	NA	328	437	NL	0	0	0	0	0	0	0	0	0
363	NA	328	437	NL	0	0	0	0	0	0	0	0	0
364	NA	328	437	NL	0	0	0	0	0	0	0	0	0
365	NA	328	437	NL	0	0	0	0	0	0	0	0	0
328	NA	421	438	NL	0	0	0	0	0	0	0	0	0
287	NA	415	326	NL	0	0	0	0	0	0	0	0	0
289	NA	415	326	NL	0	0	0	0	0	0	0	0	0
288	NA	415	326	NL	1	0	1	0	0	0	1	0	0
294	NA	415	326	NL	0	0	0	0	0	0	0	0	0
290	NA	415	326	NL	0	0	0	0	0	0	0	0	0
293	NA	415	326	NL	0	0	0	0	0	0	0	0	0
292	NA	415	326	NL	0	0	0	0	0	0	0	0	0
291	NA	415	326	NL	0	0	0	0	0	0	0	0	0
286	NA	415	326	NL	0	0	0	0	0	0	0	0	0
408	NA	418	326	NL	0	0	0	0	0	0	0	0	0
306	NA	418	326	NL	0	0	0	0	0	0	0	0	0
410	NA	418	326	NL	0	0	0	0	0	0	0	0	0
409	NA	418	326	NL	0	0	0	0	0	0	0	0	0
366	NA	403	446	NL	0	0	0	0	0	0	0	0	0
26	M	NA	NA	BE	0	0	0	0	0	0	0	0	0
303	NA	417	317	NL	0	0	0	0	0	0	0	0	0
300	NA	417	317	NL	0	0	0	0	0	0	0	0	0
301	NA	417	317	NL	0	0	0	0	0	0	0	0	0
304	NA	417	317	NL	0	0	0	0	0	0	0	0	0
367	NA	403	446	NL	0	0	0	0	0	0	0	0	0
368	NA	403	446	NL	0	0	0	0	0	0	0	0	0
302	NA	417	317	NL	0	0	0	0	0	0	0	0	0
369	NA	403	446	NL	0	0	0	0	0	0	0	0	0
370	NA	403	446	NL	0	0	0	0	0	0	0	0	0
299	NA	417	317	NL	0	0	0	0	0	0	0	0	0
371	NA	403	446	NL	0	0	0	0	0	0	0	0	0
372	NA	403	446	NL	0	0	0	0	0	0	0	0	0
305	NA	417	317	NL	0	0	0	0	0	0	0	0	0
373	NA	403	446	NL	0	0	0	0	0	0	0	0	0
5	M	NA	NA	BE	0	0	0	0	0	0	0	0	0
8	M	NA	NA	BE	0	0	0	0	0	0	0	0	0
