# Supplementary material for: Coronoid process sclerosis as a reproducible and highly heritable risk predictor of medial coronoid disease in labrador retrievers
Source: Front Vet Sci. 2026 Feb 9;13:1761592. doi: 10.3389/fvets.2026.1761592 (PMC12926164; doi:10.3389/fvets.2026.1761592)
Supplement: Supplementary file 2 [file Data_Sheet_2.csv]

Dog	scl_HC	scl_PC	scl_TN	scl_PA	inc_HU	inc_step	Evaluator	Side	Sex
44	1	1	1	0	0	0	1	Left	M
44	1	2	1	0	0	0	2	Left	M
44	1	0	1	0	0	0	1	Right	M
44	1	1	1	0	1	0	2	Right	M
45	1	1	1	1	0	0	1	Left	F
45	2	1	1	1	0	0	2	Left	F
45	1	1	1	1	0	0	1	Right	F
45	2	2	2	0	0	0	2	Right	F
414	1	1	1	0	0	0	1	Left	F
414	2	2	2	0	0	0	2	Left	F
414	0	1	1	0	0	0	1	Right	F
414	1	2	2	0	0	0	2	Right	F
58	1	0	1	0	0	0	1	Left	F
58	1	1	1	0	0	0	2	Left	F
58	0	0	1	0	0	0	1	Right	F
58	1	1	1	0	0	1	2	Right	F
62	2	1	1	0	0	0	1	Left	M
62	1	1	0	0	0	0	2	Left	M
62	1	0	1	1	0	0	1	Right	M
62	1	0	0	0	1	0	2	Right	M
326	1	2	1	0	0	0	2	Left	M
326	2	2	1	0	0	0	1	Left	M
326	1	2	1	0	0	0	2	Left	M
326	1	2	1	0	0	0	2	Right	M
326	2	1	1	0	0	0	1	Right	M
326	2	2	1	0	0	0	2	Right	M
63	1	2	1	0	1	0	1	Left	F
63	1	2	1	0	0	0	2	Left	F
63	2	2	1	0	1	0	1	Right	F
63	2	2	1	0	1	0	2	Right	F
84	1	1	0	0	0	0	1	Left	M
84	2	1	0	0	0	0	2	Left	M
84	2	1	0	0	0	0	1	Right	M
84	1	1	0	0	1	0	2	Right	M
75	2	0	2	2	1	0	1	Left	F
75	1	0	1	1	0	0	2	Left	F
75	1	0	1	0	0	0	1	Right	F
75	1	0	1	0	0	0	2	Right	F
100	1	0	0	0	0	0	1	Left	F
100	0	0	1	0	1	0	2	Left	F
100	1	0	1	0	0	0	1	Right	F
100	1	1	1	0	1	0	2	Right	F
111	2	2	2	1	1	0	1	Left	F
111	1	0	0	0	1	0	2	Left	F
111	1	1	1	1	1	0	1	Left	F
111	3	2	2	1	1	0	2	Left	F
111	2	2	2	1	1	0	1	Right	F
111	1	1	1	1	0	0	1	Right	F
111	3	2	1	0	2	0	2	Right	F
111	2	0	0	0	1	0	2	Right	F
101	1	1	1	0	0	0	1	Left	F
101	1	1	0	0	0	0	2	Left	F
101	0	0	1	0	0	0	1	Right	F
101	0	0	1	0	1	0	2	Right	F
141	1	1	1	0	0	0	1	Left	M
141	1	0	1	0	0	1	2	Left	M
141	1	1	1	0	0	0	1	Right	M
141	1	0	1	0	0	0	2	Right	M
114	1	1	1	1	0	0	1	Left	F
114	0	2	1	0	0	0	2	Left	F
114	2	1	3	2	0	0	1	Right	F
114	2	2	2	1	0	0	2	Right	F
116	1	0	1	1	0	0	1	Left	M
116	1	0	0	1	0	0	2	Left	M
116	0	1	1	0	0	0	1	Right	M
116	1	1	0	1	0	0	2	Right	M
123	1	1	1	0	0	0	1	Left	F
123	1	1	1	0	0	0	2	Left	F
123	1	0	2	1	0	0	1	Right	F
123	1	1	1	0	0	0	2	Right	F
318	1	0	1	0	0	0	1	Left	M
318	1	1	1	0	0	0	2	Left	M
318	1	0	0	0	0	0	1	Left	M
318	1	2	1	0	0	0	2	Left	M
318	1	0	1	0	0	0	1	Right	M
318	0	0	1	0	0	0	2	Right	M
318	1	0	0	0	0	0	1	Right	M
318	1	1	1	0	0	0	2	Right	M
7	1	1	1	0	0	0	1	Left	F
7	2	0	1	1	0	0	2	Left	F
7	2	1	1	1	1	0	1	Right	F
7	2	0	0	0	0	0	2	Right	F
161	1	1	1	0	0	0	1	Left	M
161	2	2	2	0	0	0	2	Left	M
161	1	1	1	0	0	0	1	Right	M
161	1	2	2	0	0	1	2	Right	M
150	1	1	0	0	0	0	1	Left	M
150	1	1	0	0	0	0	2	Left	M
150	1	1	0	0	0	0	1	Right	M
150	1	0	0	0	0	0	2	Right	M
3	2	1	1	1	0	0	1	Left	F
3	1	1	0	0	1	0	2	Left	F
3	2	1	1	1	0	0	1	Right	F
3	1	1	0	0	0	0	2	Right	F
321	0	0	1	0	0	0	1	Left	F
321	1	1	1	0	0	0	2	Left	F
321	1	0	1	0	0	0	1	Right	F
321	1	2	2	0	1	0	2	Right	F
317	0	0	1	0	0	0	1	Left	M
317	1	0	1	0	1	0	2	Left	M
317	1	0	1	0	0	0	1	Left	M
317	2	1	1	0	0	0	2	Left	M
317	1	1	3	0	0	0	1	Right	M
317	1	1	0	0	0	0	2	Right	M
317	1	0	1	0	0	0	1	Right	M
317	1	1	1	0	0	0	2	Right	M
9	1	0	1	0	1	0	1	Left	F
9	0	0	1	1	1	0	2	Left	F
9	1	0	1	0	1	0	1	Right	F
9	1	0	1	1	1	0	2	Right	F
15	2	1	1	0	0	1	1	Left	F
15	2	1	0	0	1	1	2	Left	F
15	2	1	1	1	0	1	1	Right	F
15	2	1	1	0	1	1	2	Right	F
