# Supplementary material for: Coronoid process sclerosis as a reproducible and highly heritable risk predictor of medial coronoid disease in labrador retrievers
Source: Front Vet Sci. 2026 Feb 9;13:1761592. doi: 10.3389/fvets.2026.1761592 (PMC12926164; doi:10.3389/fvets.2026.1761592)
Supplement: Supplementary file 3 [file Data_Sheet_3.csv]

animal	Sex	Evaluator	scl_HC	scl_PC	scl_TN	scl_PA	inc_HU	inc_step	Side
42	M	1	0	0	0	0	0	0	L
42	M	1	0	0	0	0	0	0	R
43	M	2	0	1	0	0	0	1	L
43	M	2	0	1	0	0	0	1	R
29	M	1	1	1	0	0	0	0	L
29	M	1	1	1	0	0	0	0	R
44	M	2	1	2	1	0	0	0	L
44	M	1	1	1	1	0	0	0	L
44	M	2	1	1	1	0	1	0	R
44	M	1	1	0	1	0	0	0	R
35	M	NA	NA	NA	NA	NA	NA	NA	NA
35	M	NA	NA	NA	NA	NA	NA	NA	NA
36	M	1	1	1	1	0	0	0	L
36	M	1	1	1	1	0	0	0	R
37	F	2	0	1	0	0	0	0	L
37	F	2	0	1	0	0	0	0	R
31	M	1	2	2	2	0	0	1	L
31	M	1	2	2	2	0	0	1	R
38	M	1	1	1	1	0	0	0	L
38	M	1	1	1	1	0	0	0	R
32	M	2	1	2	0	0	0	0	L
32	M	2	1	2	0	0	0	0	R
39	F	2	0	0	0	0	0	0	L
39	F	2	0	0	0	0	0	0	R
45	F	2	2	1	1	1	0	0	L
45	F	1	1	1	1	1	0	0	L
45	F	1	1	1	1	1	0	0	R
45	F	2	2	2	2	0	0	0	R
46	M	2	0	0	0	0	0	0	L
46	M	2	0	0	0	0	0	0	R
47	M	2	0	0	0	0	0	0	L
47	M	2	0	0	0	0	0	0	R
40	F	1	0	0	0	0	0	0	L
40	F	1	0	0	0	0	0	0	R
33	M	1	2	2	2	0	0	1	L
33	M	1	2	2	2	0	0	0	R
48	M	2	1	1	0	0	0	0	L
48	M	2	1	1	0	0	0	0	R
49	M	2	1	1	0	0	0	1	L
49	M	2	1	1	0	0	0	1	R
41	M	2	0	0	0	0	0	0	L
41	M	2	0	0	0	0	0	0	R
34	F	1	0	1	1	0	0	0	L
34	F	1	0	1	1	0	0	0	R
50	M	1	1	0	0	0	0	0	L
50	M	1	1	0	0	0	0	0	R
51	M	NA	NA	NA	NA	NA	NA	NA	NA
51	M	NA	NA	NA	NA	NA	NA	NA	NA
52	F	2	0	1	0	0	0	0	L
52	F	2	0	3	0	0	0	0	R
53	F	2	0	0	0	0	0	0	L
53	F	2	0	0	0	0	0	0	R
54	M	2	1	0	0	0	0	0	L
54	M	2	1	0	0	0	0	0	R
55	F	2	1	1	0	0	0	0	L
55	F	2	3	3	0	0	0	1	R
412	F	NA	NA	NA	NA	NA	NA	NA	NA
412	F	NA	NA	NA	NA	NA	NA	NA	NA
56	F	2	0	1	0	0	1	0	L
56	F	2	0	1	0	0	0	0	R
57	F	2	1	1	0	0	0	0	L
57	F	2	1	1	0	0	0	0	R
65	M	1	1	1	1	0	1	0	L
65	M	1	1	1	1	0	1	0	R
58	F	1	1	0	1	0	0	0	L
58	F	2	1	1	1	0	0	0	L
58	F	2	1	1	1	0	0	1	R
58	F	1	0	0	1	0	0	0	R
66	F	2	0	1	0	0	0	0	L
66	F	2	0	1	0	0	0	0	R
67	M	2	0	1	0	0	0	0	L
67	M	2	0	1	0	0	0	0	R
59	F	2	3	1	0	0	0	1	L
59	F	2	2	1	0	0	0	1	R
69	F	1	0	0	0	0	0	0	L
69	F	1	0	0	0	0	0	0	R
60	M	1	0	0	0	0	0	0	L
60	M	1	0	0	0	0	0	0	R
70	M	2	1	0	0	0	0	0	L
70	M	2	1	0	0	0	0	0	R
71	M	2	1	1	0	0	0	0	L
71	M	2	1	1	0	0	1	0	R
61	F	1	0	0	0	0	0	0	L
61	F	1	0	0	0	0	0	0	R
62	M	2	1	1	0	0	0	0	L
62	M	1	2	1	1	0	0	0	L
62	M	2	1	0	0	0	1	0	R
62	M	1	1	0	1	1	0	0	R
72	M	1	1	1	1	1	1	0	L
72	M	1	1	1	1	1	1	0	R
326	M	2	1	2	1	0	0	0	L
326	M	1	2	2	1	0	0	0	L
326	M	2	1	2	1	0	0	0	L
326	M	1	2	1	1	0	0	0	R
326	M	2	1	2	1	0	0	0	R
326	M	2	2	2	1	0	0	0	R
63	F	2	1	2	1	0	0	0	L
63	F	1	1	2	1	0	1	0	L
63	F	1	2	2	1	0	1	0	R
63	F	2	2	2	1	0	1	0	R
77	M	1	1	1	0	1	0	0	L
77	M	1	2	2	2	2	3	0	R
78	F	2	0	0	0	0	0	0	L
78	F	2	0	0	0	0	0	0	R
79	F	NA	NA	NA	NA	NA	NA	NA	NA
79	F	NA	NA	NA	NA	NA	NA	NA	NA
84	M	1	1	1	0	0	0	0	L
84	M	2	2	1	0	0	0	0	L
84	M	1	2	1	0	0	0	0	R
84	M	2	1	1	0	0	1	0	R
80	M	NA	NA	NA	NA	NA	NA	NA	NA
80	M	NA	NA	NA	NA	NA	NA	NA	NA
73	M	2	0	0	0	0	0	0	L
73	M	2	0	0	0	0	0	0	R
81	F	1	1	1	0	1	0	0	L
81	F	1	1	1	0	1	0	0	R
74	F	2	0	1	0	0	0	0	L
74	F	2	0	1	0	0	0	0	R
75	F	2	1	0	1	1	0	0	L
75	F	1	2	0	2	2	1	0	L
75	F	1	1	0	1	0	0	0	R
75	F	2	1	0	1	0	0	0	R
82	F	1	0	1	0	0	1	0	L
82	F	1	0	0	0	0	0	0	R
83	M	2	1	0	0	0	1	0	L
83	M	2	0	0	0	0	0	0	R
85	F	2	0	0	0	0	0	0	L
85	F	2	0	0	0	0	0	0	R
76	F	1	0	0	0	0	0	0	L
76	F	1	0	0	0	0	0	0	R
86	M	1	0	0	0	0	0	1	L
86	M	1	0	0	0	0	0	0	R
87	M	1	0	0	0	0	0	0	L
87	M	1	0	0	0	0	0	0	R
89	M	NA	NA	NA	NA	NA	NA	NA	NA
89	M	NA	NA	NA	NA	NA	NA	NA	NA
93	M	1	0	0	0	0	0	0	L
93	M	1	0	1	0	0	0	0	R
94	M	1	0	0	0	0	0	0	L
94	M	1	0	0	0	0	0	0	R
95	M	1	0	1	1	1	1	0	L
95	M	1	0	1	1	1	1	0	R
96	F	NA	NA	NA	NA	NA	NA	NA	NA
96	F	NA	NA	NA	NA	NA	NA	NA	NA
97	F	NA	NA	NA	NA	NA	NA	NA	NA
97	F	NA	NA	NA	NA	NA	NA	NA	NA
90	M	1	0	0	0	0	0	0	L
90	M	1	0	0	0	0	0	0	L
90	M	1	0	0	0	0	0	0	R
90	M	1	0	0	0	0	0	0	R
91	F	NA	NA	NA	NA	NA	NA	NA	NA
91	F	NA	NA	NA	NA	NA	NA	NA	NA
92	F	1	0	0	0	0	0	0	L
92	F	1	0	0	0	0	0	0	R
98	M	NA	NA	NA	NA	NA	NA	NA	NA
98	M	NA	NA	NA	NA	NA	NA	NA	NA
106	M	1	1	1	1	0	0	0	L
106	M	1	1	1	1	0	0	0	L
106	M	1	1	1	1	0	0	0	R
106	M	1	1	1	1	0	0	0	R
107	F	1	1	1	0	0	0	0	L
107	F	1	1	1	0	0	1	0	R
99	F	2	0	0	0	0	0	0	L
99	F	2	0	0	0	0	0	0	R
12	M	NA	NA	NA	NA	NA	NA	NA	NA
12	M	NA	NA	NA	NA	NA	NA	NA	NA
108	M	1	1	1	0	0	0	0	L
108	M	1	1	1	0	0	0	0	R
109	F	1	1	1	0	0	0	1	L
109	F	1	0	0	0	0	0	0	R
100	F	2	0	0	1	0	1	0	L
100	F	1	1	0	0	0	0	0	L
100	F	2	1	1	1	0	1	0	R
100	F	1	1	0	1	0	0	0	R
111	F	1	2	2	2	1	1	0	L
111	F	1	1	1	1	1	1	0	L
111	F	2	3	2	2	1	1	0	L
111	F	2	1	0	0	0	1	0	L
111	F	1	3	2	1	0	2	0	R
111	F	1	2	2	2	1	1	0	R
111	F	2	1	1	1	1	0	0	R
111	F	2	2	0	0	0	1	0	R
101	F	1	1	1	1	0	0	0	L
101	F	2	1	1	0	0	0	0	L
101	F	1	0	0	1	0	0	0	R
101	F	2	0	0	1	0	1	0	R
102	M	1	0	0	0	0	1	0	L
102	M	1	0	0	0	0	1	0	R
103	M	1	1	1	1	1	0	0	L
103	M	1	1	1	1	1	0	0	R
112	F	1	0	0	0	0	0	0	L
112	F	1	0	0	0	0	0	0	R
104	M	1	0	1	1	0	1	0	L
104	M	1	0	1	1	0	1	0	R
113	F	2	2	3	0	0	0	0	L
113	F	2	2	3	0	0	0	0	R
133	M	1	1	1	1	1	0	0	L
133	M	1	1	1	1	1	0	0	R
140	F	NA	NA	NA	NA	NA	NA	NA	NA
140	F	NA	NA	NA	NA	NA	NA	NA	NA
141	M	1	1	1	1	0	0	0	L
141	M	2	1	0	1	0	0	1	L
141	M	2	1	0	1	0	0	0	R
141	M	1	1	1	1	0	0	0	R
134	M	1	1	1	1	1	0	0	L
134	M	1	1	1	1	1	0	0	R
135	M	1	1	1	1	1	0	0	L
135	M	1	1	1	1	1	0	0	R
118	F	2	0	0	0	0	0	0	L
118	F	2	0	0	0	0	0	0	R
119	F	2	1	3	0	0	0	0	L
119	F	2	1	3	0	0	0	0	R
126	F	1	1	1	1	0	0	0	L
126	F	1	1	1	1	0	0	0	R
120	F	2	1	1	0	0	0	0	L
120	F	2	1	1	0	0	0	1	R
142	M	2	1	0	0	0	0	1	L
142	M	2	1	0	0	0	0	1	R
127	M	1	1	1	0	0	0	0	L
127	M	1	1	1	0	0	0	0	R
114	F	2	0	2	1	0	0	0	L
114	F	1	1	1	1	1	0	0	L
114	F	1	2	1	3	2	0	0	R
114	F	2	2	2	2	1	0	0	R
115	F	NA	NA	NA	NA	NA	NA	NA	NA
115	F	NA	NA	NA	NA	NA	NA	NA	NA
116	M	2	1	0	0	1	0	0	L
116	M	1	1	0	1	1	0	0	L
116	M	2	1	1	0	1	0	0	R
116	M	1	0	1	1	0	0	0	R
121	F	1	1	1	1	1	0	0	L
121	F	1	1	1	1	1	0	0	R
128	F	2	0	0	0	0	0	0	L
128	F	2	0	0	0	0	0	0	R
122	M	1	1	1	0	0	0	0	L
122	M	1	1	1	0	0	0	0	R
129	M	1	1	1	1	0	0	0	L
129	M	1	1	1	1	0	0	0	R
136	M	1	0	1	0	0	0	0	L
136	M	1	0	1	0	0	0	0	R
130	F	2	0	1	0	0	0	0	L
130	F	2	0	1	0	0	0	0	R
131	M	2	0	0	0	0	0	0	L
131	M	2	0	0	0	0	0	0	R
137	M	2	1	1	0	0	0	0	L
137	M	2	1	1	0	0	0	0	R
123	F	2	1	1	1	0	0	0	L
123	F	1	1	1	1	0	0	0	L
123	F	1	1	0	2	1	0	0	R
123	F	2	1	1	1	0	0	0	R
124	M	NA	NA	NA	NA	NA	NA	NA	NA
124	M	NA	NA	NA	NA	NA	NA	NA	NA
125	M	1	1	3	0	0	0	0	L
125	M	1	1	3	0	0	0	0	R
143	M	1	1	1	1	1	0	0	L
143	M	1	1	1	1	1	0	0	R
117	F	2	0	3	0	0	0	0	L
117	F	2	0	3	0	0	0	0	R
138	F	NA	NA	NA	NA	NA	NA	NA	NA
138	F	NA	NA	NA	NA	NA	NA	NA	NA
144	M	2	1	1	0	0	0	0	L
144	M	2	1	1	0	0	0	0	R
145	M	1	1	1	1	1	0	0	L
145	M	1	1	1	1	1	0	0	R
132	M	2	0	0	0	0	0	0	L
132	M	2	0	0	0	0	0	0	R
146	F	1	1	1	1	1	0	0	L
146	F	1	1	1	1	0	0	0	R
139	M	1	1	1	1	0	0	0	L
139	M	1	1	1	1	0	0	0	R
156	F	2	0	0	0	0	1	0	L
156	F	2	0	0	0	NA	1	0	R
148	M	1	0	1	1	0	0	0	L
148	M	1	0	1	1	0	0	0	R
161	M	1	1	1	1	0	0	0	L
161	M	2	2	2	2	0	0	0	L
161	M	1	1	1	1	0	0	0	R
161	M	2	1	2	2	0	0	1	R
157	F	1	0	1	1	1	NA	NA	L
157	F	1	0	1	1	1	NA	NA	R
150	M	1	1	1	0	0	0	0	L
150	M	2	1	1	0	0	0	0	L
150	M	2	1	0	0	0	0	0	R
150	M	1	1	1	0	0	0	0	R
151	F	1	0	0	0	0	0	0	L
151	F	1	0	0	0	0	0	0	R
158	F	2	1	0	0	0	0	1	L
158	F	2	1	0	0	0	0	1	R
159	M	NA	NA	NA	NA	NA	NA	NA	NA
159	M	NA	NA	NA	NA	NA	NA	NA	NA
149	F	NA	NA	NA	NA	NA	NA	NA	NA
149	F	NA	NA	NA	NA	NA	NA	NA	NA
152	F	2	0	3	0	0	0	0	L
152	F	2	0	3	0	0	0	0	R
428	M	NA	NA	NA	NA	NA	NA	NA	NA
428	M	NA	NA	NA	NA	NA	NA	NA	NA
162	M	1	0	0	0	0	0	0	L
162	M	1	0	0	0	0	0	0	R
160	F	1	0	0	0	0	1	0	L
160	F	1	1	0	0	0	0	0	R
163	F	NA	NA	NA	NA	NA	NA	NA	NA
163	F	NA	NA	NA	NA	NA	NA	NA	NA
164	F	1	0	0	0	0	0	0	L
164	F	1	0	0	0	0	0	0	R
154	F	1	1	1	1	0	0	0	L
154	F	1	1	1	1	0	0	0	R
155	F	NA	NA	NA	NA	NA	NA	NA	NA
155	F	NA	NA	NA	NA	NA	NA	NA	NA
3	F	1	2	1	1	1	0	0	L
3	F	2	1	1	0	0	1	0	L
3	F	1	2	1	1	1	0	0	R
3	F	2	1	1	0	0	0	0	R
173	F	1	1	1	1	1	0	0	L
173	F	1	2	2	2	2	0	0	R
174	M	1	0	1	1	0	0	0	L
174	M	1	3	1	1	0	0	0	R
175	F	1	1	1	1	0	0	0	L
175	F	1	1	1	1	0	0	0	R
429	M	NA	NA	NA	NA	NA	NA	NA	NA
429	M	NA	NA	NA	NA	NA	NA	NA	NA
179	F	NA	NA	NA	NA	NA	NA	NA	NA
179	F	NA	NA	NA	NA	NA	NA	NA	NA
165	F	1	1	1	1	0	0	0	L
165	F	1	1	1	1	0	0	0	R
166	F	1	0	1	1	1	0	0	L
166	F	1	0	1	1	1	0	0	R
167	M	1	1	1	0	1	0	0	L
167	M	1	1	1	0	1	0	0	R
168	M	NA	NA	NA	NA	NA	NA	NA	NA
168	M	NA	NA	NA	NA	NA	NA	NA	NA
189	M	1	0	0	0	0	0	0	L
189	M	1	0	0	0	0	0	0	R
169	F	1	1	1	1	1	0	0	L
169	F	1	1	1	1	1	0	0	R
430	M	NA	NA	NA	NA	NA	NA	NA	NA
430	M	NA	NA	NA	NA	NA	NA	NA	NA
170	M	1	1	1	1	1	0	0	L
170	M	1	1	1	1	1	0	0	R
452	M	NA	NA	NA	NA	NA	NA	NA	NA
452	M	NA	NA	NA	NA	NA	NA	NA	NA
172	M	1	1	1	1	1	0	0	L
172	M	1	1	1	1	1	0	0	R
178	F	1	0	1	1	1	0	0	L
178	F	1	0	1	1	1	0	0	R
11	M	NA	NA	NA	NA	NA	NA	NA	NA
11	M	NA	NA	NA	NA	NA	NA	NA	NA
2	M	NA	NA	NA	NA	NA	NA	NA	NA
2	M	NA	NA	NA	NA	NA	NA	NA	NA
10	M	NA	NA	NA	NA	NA	NA	NA	NA
10	M	NA	NA	NA	NA	NA	NA	NA	NA
17	M	NA	NA	NA	NA	NA	NA	NA	NA
17	M	NA	NA	NA	NA	NA	NA	NA	NA
407	M	NA	NA	NA	NA	NA	NA	NA	NA
407	M	NA	NA	NA	NA	NA	NA	NA	NA
9	F	1	1	0	1	0	1	0	L
9	F	2	0	0	1	1	1	0	L
9	F	1	1	0	1	0	1	0	R
9	F	2	1	0	1	1	1	0	R
16	M	NA	NA	NA	NA	NA	NA	NA	NA
16	M	NA	NA	NA	NA	NA	NA	NA	NA
25	M	NA	NA	NA	NA	NA	NA	NA	NA
25	M	NA	NA	NA	NA	NA	NA	NA	NA
15	F	2	2	1	0	0	1	1	L
15	F	1	2	1	1	0	0	1	L
15	F	1	2	1	1	1	0	1	R
15	F	2	2	1	1	0	1	1	R
13	M	NA	NA	NA	NA	NA	NA	NA	NA
13	M	NA	NA	NA	NA	NA	NA	NA	NA
21	M	NA	NA	NA	NA	NA	NA	NA	NA
21	M	NA	NA	NA	NA	NA	NA	NA	NA
20	M	NA	NA	NA	NA	NA	NA	NA	NA
20	M	NA	NA	NA	NA	NA	NA	NA	NA
18	M	NA	NA	NA	NA	NA	NA	NA	NA
18	M	NA	NA	NA	NA	NA	NA	NA	NA
19	M	NA	NA	NA	NA	NA	NA	NA	NA
19	M	NA	NA	NA	NA	NA	NA	NA	NA
28	M	NA	NA	NA	NA	NA	NA	NA	NA
28	M	NA	NA	NA	NA	NA	NA	NA	NA
23	M	NA	NA	NA	NA	NA	NA	NA	NA
23	M	NA	NA	NA	NA	NA	NA	NA	NA
411	F	NA	NA	NA	NA	NA	NA	NA	NA
411	F	NA	NA	NA	NA	NA	NA	NA	NA
