# Supplementary material for: Coronoid process sclerosis as a reproducible and highly heritable risk predictor of medial coronoid disease in labrador retrievers
Source: Front Vet Sci. 2026 Feb 9;13:1761592. doi: 10.3389/fvets.2026.1761592 (PMC12926164; doi:10.3389/fvets.2026.1761592)
Supplement: Supplementary file 4 [file Data_Sheet_4.csv]

animal	dam	sire
453	NA	NA
454	NA	NA
455	NA	NA
456	NA	NA
457	NA	NA
458	NA	NA
459	NA	NA
460	NA	NA
461	NA	NA
462	NA	NA
463	NA	NA
464	NA	NA
465	NA	NA
466	NA	NA
467	NA	NA
468	NA	NA
469	NA	NA
470	NA	NA
471	NA	NA
472	NA	NA
473	NA	NA
474	NA	NA
475	NA	NA
476	NA	NA
477	NA	NA
478	NA	NA
479	NA	NA
480	NA	NA
481	NA	NA
482	NA	NA
483	NA	NA
484	NA	NA
485	NA	NA
486	NA	NA
487	NA	NA
488	NA	NA
489	NA	NA
490	NA	NA
491	NA	NA
492	NA	NA
493	NA	NA
494	NA	NA
495	NA	NA
496	NA	NA
497	NA	NA
498	NA	NA
499	NA	NA
500	NA	NA
501	NA	NA
502	NA	NA
503	NA	NA
504	NA	NA
505	NA	NA
506	NA	NA
507	NA	NA
508	NA	NA
509	NA	NA
510	NA	NA
511	NA	NA
512	NA	NA
513	NA	NA
514	NA	NA
515	NA	NA
516	NA	NA
517	NA	NA
518	NA	NA
519	NA	NA
520	NA	NA
521	NA	NA
522	NA	NA
523	NA	NA
524	NA	NA
525	NA	NA
526	NA	NA
527	NA	NA
528	NA	NA
529	NA	NA
530	NA	NA
531	NA	NA
532	NA	NA
533	NA	NA
534	NA	NA
535	NA	NA
536	NA	NA
537	NA	NA
538	NA	NA
539	NA	NA
540	NA	NA
541	NA	NA
542	NA	NA
543	NA	NA
544	NA	NA
545	NA	NA
546	NA	NA
547	NA	NA
548	NA	NA
549	NA	NA
550	NA	NA
551	NA	NA
552	NA	NA
553	NA	NA
554	NA	NA
555	NA	NA
556	NA	NA
557	NA	NA
558	NA	NA
559	NA	NA
560	NA	NA
561	NA	NA
562	NA	NA
563	NA	NA
564	NA	NA
565	NA	NA
566	NA	NA
567	NA	NA
568	NA	NA
569	NA	NA
570	NA	NA
571	NA	NA
572	NA	NA
573	NA	NA
574	NA	NA
575	NA	NA
576	NA	NA
577	NA	NA
578	NA	NA
579	NA	NA
580	NA	NA
581	NA	NA
582	NA	NA
583	NA	NA
584	NA	NA
585	NA	NA
586	NA	NA
587	NA	NA
588	NA	NA
589	NA	NA
590	NA	NA
591	NA	NA
592	NA	NA
593	NA	NA
594	NA	NA
595	NA	NA
596	NA	NA
597	NA	NA
598	NA	NA
599	NA	NA
600	NA	NA
601	NA	NA
602	NA	NA
603	NA	NA
604	NA	NA
605	NA	NA
606	NA	NA
607	NA	NA
608	NA	NA
609	NA	NA
610	NA	NA
417	NA	NA
611	NA	NA
612	NA	NA
613	NA	NA
614	NA	NA
615	NA	NA
616	NA	NA
617	NA	NA
618	NA	NA
619	NA	NA
620	NA	NA
621	NA	NA
622	NA	NA
623	NA	NA
624	NA	NA
625	NA	NA
626	NA	NA
627	NA	NA
628	NA	NA
629	NA	NA
630	NA	NA
631	NA	NA
632	524	453
633	NA	NA
634	NA	NA
635	525	454
636	NA	NA
637	NA	NA
638	526	455
639	NA	NA
640	NA	NA
641	NA	NA
642	527	456
643	528	457
644	529	458
645	530	459
646	530	459
647	NA	NA
648	531	460
649	532	461
650	NA	NA
651	533	460
652	NA	NA
653	NA	NA
654	535	456
655	536	462
656	NA	NA
657	531	NA
658	537	463
659	538	464
660	NA	NA
661	539	465
662	536	466
663	NA	NA
664	541	467
665	541	467
666	542	468
667	543	469
668	545	470
669	546	471
670	547	472
671	547	472
672	NA	NA
673	NA	NA
674	NA	NA
675	NA	NA
676	NA	NA
677	NA	NA
678	NA	NA
679	549	473
680	550	474
681	551	475
682	550	476
683	NA	NA
684	NA	478
685	553	479
686	554	470
687	555	480
688	556	481
689	558	483
690	NA	NA
691	559	484
692	NA	NA
693	561	485
694	NA	NA
695	563	486
696	564	487
697	565	488
698	NA	NA
699	NA	NA
700	567	463
701	567	463
702	NA	NA
703	NA	NA
704	NA	490
705	569	491
706	571	493
707	572	494
708	NA	NA
709	578	496
710	579	497
711	NA	NA
712	580	500
713	NA	NA
714	584	501
715	NA	NA
25	NA	NA
28	NA	NA
716	590	502
717	591	503
718	592	504
719	594	505
720	596	506
721	597	507
722	599	508
723	600	509
724	601	510
725	602	511
726	594	512
727	564	515
728	611	516
729	612	517
730	613	518
731	616	519
732	623	520
733	625	521
734	626	522
7	628	523
735	632	635
736	634	633
737	636	637
738	646	648
739	646	648
740	646	648
741	639	638
742	NA	648
743	644	650
744	540	638
745	658	638
746	649	651
747	659	648
748	NA	654
749	683	669
750	662	654
751	662	654
752	652	477
753	NA	654
754	NA	655
755	663	675
756	673	674
757	718	679
758	667	664
759	568	687
760	570	682
761	691	661
762	692	698
763	NA	693
764	678	653
765	690	694
766	672	676
767	697	689
768	686	689
769	703	699
770	702	704
771	708	704
772	705	680
773	581	661
774	583	689
775	712	710
776	695	696
777	718	716
420	595	719
778	598	720
779	723	722
780	725	724
419	595	726
781	614	729
782	615	654
783	620	638
784	736	735
785	738	642
786	544	742
787	647	741
788	647	741
789	645	742
790	548	740
791	548	740
792	657	740
793	NA	742
794	552	746
795	557	741
796	743	482
797	739	750
798	NA	746
799	562	753
800	684	746
801	755	489
802	574	750
803	574	750
804	749	756
805	691	746
806	668	757
807	576	757
808	759	661
809	565	758
810	755	498
811	760	687
812	582	766
813	761	681
814	773	688
815	769	770
816	767	763
817	771	765
818	768	711
407	779	778
317	419	780
318	419	780
819	782	679
820	624	783
821	NA	784
822	534	784
823	737	784
824	524	784
825	785	655
826	790	671
827	748	791
828	670	786
829	NA	786
830	792	786
831	751	786
832	718	786
833	560	786
834	566	786
835	754	793
836	787	752
837	788	752
838	798	679
839	755	796
840	797	758
841	801	796
842	794	807
843	805	682
844	809	689
845	706	808
846	586	807
847	772	808
848	810	764
849	809	774
850	804	812
851	640	821
852	NA	821
853	641	824
854	842	458
855	660	824
856	826	750
857	826	750
858	826	750
859	827	829
860	830	750
861	828	753
862	751	829
863	751	829
864	825	831
865	795	822
866	700	834
867	832	800
868	838	499
869	833	740
870	843	845
871	585	845
872	842	740
873	836	840
874	827	815
875	841	514
876	728	845
877	832	807
878	853	741
879	854	643
880	852	741
881	851	741
882	852	783
883	864	492
884	573	859
885	860	859
886	864	856
887	860	859
888	575	861
889	858	495
890	799	859
891	577	861
892	835	861
893	789	857
894	863	685
895	803	862
896	701	857
897	860	859
898	835	857
899	707	868
900	869	846
12	865	840
901	867	775
14	870	871
902	593	862
903	789	857
904	819	877
905	619	859
906	621	855
907	878	824
908	878	784
909	881	823
910	747	880
911	744	879
912	744	879
913	799	884
914	828	884
915	860	884
916	860	884
917	887	888
918	887	888
919	802	888
920	761	879
921	882	757
922	889	888
923	701	888
924	893	892
925	891	884
926	893	892
927	885	896
928	899	813
929	890	714
930	587	894
931	713	897
932	901	715
933	902	717
934	903	884
935	417	14
936	617	905
937	618	880
938	906	880
939	907	745
940	907	745
941	799	916
942	889	913
943	889	913
944	911	806
945	895	913
946	917	913
947	919	866
948	839	908
949	895	916
950	921	811
951	914	886
952	844	926
953	910	847
954	900	928
955	841	908
6	841	908
956	589	930
957	872	928
437	933	777
958	607	926
959	917	513
960	608	926
961	934	714
962	731	937
963	842	937
964	622	908
965	820	938
966	622	908
967	733	937
968	922	945
969	942	918
970	924	943
971	925	941
972	924	941
973	839	940
974	939	952
975	920	944
976	849	949
977	818	949
978	816	946
11	850	953
10	948	14
979	948	14
9	948	14
3	956	874
980	959	958
981	609	941
982	922	945
983	610	941
984	727	946
985	936	962
986	954	905
987	964	732
988	734	966
430	627	957
326	420	437
989	969	926
990	923	968
991	947	971
411	972	951
992	929	970
993	929	970
994	973	776
995	976	817
429	954	975
412	978	977
1	984	876
996	604	971
997	606	968
998	960	981
999	587	982
1000	961	982
1001	875	971
1002	983	982
4	904	985
1003	986	877
27	987	965
1004	967	988
42	9	11
43	9	11
44	9	11
45	9	11
46	9	11
47	9	11
48	9	11
49	9	11
50	3	6
51	3	6
52	3	6
53	3	6
54	3	6
77	3	25
78	3	25
79	3	25
80	3	25
81	3	25
82	3	25
83	3	25
1005	3	25
1006	3	25
140	3	11
141	3	11
142	3	11
143	3	11
144	3	11
145	3	11
146	3	11
147	3	11
1007	3	11
428	588	990
2	989	873
1008	848	993
17	992	974
16	955	991
15	955	991
1009	603	1002
1010	605	996
1011	927	997
1012	999	998
1013	933	1002
5	963	429
26	1003	991
64	412	10
65	412	10
66	412	10
67	412	10
68	412	10
69	412	10
70	412	10
71	412	10
72	412	10
20	979	995
19	629	1001
118	45	430
119	45	430
120	45	430
121	45	430
122	45	430
123	45	430
124	45	430
125	45	430
1014	994	2
1015	1011	1009
1016	1011	980
29	411	428
30	411	428
31	411	428
32	411	428
33	411	428
34	411	428
1017	411	428
35	412	2
36	412	2
37	412	2
38	412	2
39	412	2
40	412	2
41	412	2
13	973	16
8	781	1013
55	15	12
56	15	12
57	15	12
58	15	12
59	15	12
60	15	12
61	15	12
62	15	12
63	15	12
18	630	17
84	15	429
85	15	429
86	9	17
87	9	17
88	9	17
89	9	17
90	9	17
91	9	17
92	9	17
1018	45	16
93	45	16
94	45	16
95	45	16
96	45	16
97	45	16
23	1008	10
106	15	2
107	15	2
108	15	2
109	15	2
110	15	2
111	15	2
112	15	2
113	15	2
1019	15	2
133	15	44
134	15	44
135	15	44
136	15	44
137	15	44
138	15	44
139	15	44
1020	1015	1010
1021	9	13
73	9	13
74	9	13
75	9	13
76	9	13
114	9	62
115	9	62
116	9	62
117	9	62
126	63	20
127	63	20
128	63	20
129	63	20
130	63	20
131	63	20
132	63	20
148	45	23
149	45	23
150	63	407
151	63	407
152	63	407
153	63	407
154	63	407
155	63	407
156	58	17
157	58	17
158	58	17
159	58	17
160	58	17
173	63	326
174	63	326
175	63	326
176	63	326
177	63	326
178	63	326
1022	63	326
1023	63	326
185	58	18
186	58	18
187	58	18
188	58	18
189	58	18
190	58	18
452	58	18
1024	709	631
161	75	28
162	75	28
163	75	28
164	75	28
1025	75	28
1026	75	28
1027	814	1024
1028	1027	950
21	1014	1028
98	3	21
99	3	21
100	3	21
101	3	21
102	3	21
103	3	21
104	3	21
105	3	21
1029	3	21
165	100	19
166	100	19
167	100	19
168	100	19
169	100	19
1030	100	19
170	100	19
171	100	19
172	100	19
179	101	116
180	101	116
1031	101	116
181	101	116
182	101	116
183	101	116
184	101	116
1032	101	116
1033	101	116
1034	101	116
191	111	8
192	111	8
193	111	8
214	114	1
215	114	1
